# Supplementary material for: The Role of Bradykinin Receptors in the Etiopathogenesis of Chronic Spontaneous Urticaria
Source: Medicina (Kaunas). 2021 Oct 19;57(10):1133. doi: 10.3390/medicina57101133 (PMC8539896; doi:10.3390/medicina57101133)
Supplement: Supplementary file 1 [file medicina-57-01133-s001.zip]

Archive with 1 entries (1 files):
- medicina-1401460-SI.pdf
